# Supplementary material for: Association Between the Earliest CALLY Index at Diagnosis and Progression to End-Stage Kidney Disease in Patients with Microscopic Polyangiitis and Granulomatosis with Polyangiitis
Source: Medicina (Kaunas). 2026 Jul 17;62(7):1379. doi: 10.3390/medicina62071379 (PMC13414433; doi:10.3390/medicina62071379)
Supplement: Supplementary file 1 [file medicina-62-01379-s001.zip]

Archive with 1 entries (1 files):
- medicina-4352409-supplementary.pdf
